# Supplementary material for: Insecticidal and Repellent Activity of Piper crassinervium Essential Oil and Its Pure Compounds Against Imported Fire Ants (Hymenoptera: Formicidae)
Source: Molecules. 2024 Nov 18;29(22):5430. doi: 10.3390/molecules29225430 (PMC11597710; doi:10.3390/molecules29225430)
Supplement: Supplementary file 1 [file molecules-29-05430-s001.zip]

Archive with 1 entries (1 files):
- molecules-3294009-supplementary.pdf
